# Supplementary material for: A new method to experimentally quantify dynamics of initial protein–protein interactions
Source: Commun Biol. 2024 Mar 12;7:311. doi: 10.1038/s42003-024-05914-2 (PMC10933273; doi:10.1038/s42003-024-05914-2)
Supplement: Supplementary file 3 — Supplementary Data 1 [file 42003_2024_5914_MOESM3_ESM.xlsx]

## Sheet: RebindingTimes
Rebinding Times DK406					Rebinding Times DK746						Rebinding Times HK560
dB-MT=0nm	17.6nm	35.2nm	52.8nm		dB-MT=0nm	17.6nm	35.2nm	52.8nm	70.4nm		dB-MT=0nm	17.6nm	35.2nm	52.8nm
1.39	2.42	3.46	54.1		1.18	12.82	0.08	0.34	3.19		2.1	0.58	1.71	1.63
5.56	1.14	54.31	37.43		0.09	0.37	0.4	1.98	9.55		1.18	1.86	0.1	1.41
0.29	12.04	7.05	0.03		1.02	0.04	1.57	2.67	1.7		0.67	0.21	2.26	6.87
0.6	11.03	34.22	5.27		1.01	0.23	0.2	0.1	0.04		0.05	0.13	0.02	5.1
1.62	10.44	4.14	4.44		0.97	1.25	1.01	0.07	16.56		0.54	0.82	4.22	12.05
2.6	0.06	12.87	5.78		0.04	0.15	0.08	0.09	0.91		0.72	0.36	6.29	2.61
0.04	3.84	0.09	0.72		0.03	0.02	0.18	0.15	23.4		3.01	0.37	12.84	6.29
0.18	0.01	0.81	15.89		0.04	0.27	1.32	0.14	0.01		0.02	0.1	0.26	1.81
1.61	1.75	5.86	0.93		0.01	0.93	1.96	0.38	0.07		0.13	3.02	7.29	33
0.89	1.23	1.1	32.14		0.02	1.8	3.02	0.6	0.02		0.02	0.01	0.35	17.23
0.62	0.07	1.48	7.57		0.02	0.01	0.25	1.95	8.2		1.3	0.19	19.16	29.59
0.48	3.38	1.37	16.43		0.13	0.13	0.16	0.91	37.72		4.88	0.04	2.45	10.71
5.84	0.89	0.04	60.17		0.82	1.83	0.06	0.83	3.17		0.63	0.03	2.95	4.37
1.77	0.12	2.84	5.07		0.86	0.71	0.52	0.06	25.57		1.21	1.48	0.02	14.43
5.27	2.18	1.65	33.15		0.04	1.38	0.16	0.1	1.26		0.11	1.65	0.4	4.79
0.21	0.13	0.09	4.05		0.02	0.02	0.13	0.08	43.88		1.06	0.59	10.52	1.21
1.32	1.48	1.96			0.61	0.1	0.04	2.73	20.59		0.02	0.07	4.87	1.04
2.74	0.11	0.15			0.86	0.13	0.01	0.04	8.26		1.39	0.96	0.54	0.88
0.04	0.24	5.22			0.29	0.06	0.17	0.02	11.34		1.3	0.03	14.2	2.2
0.42	0.02	2.07			0.1	2.39	0.09	0.88	0.15		0.61	0.11	1.37	2.21
0.01	0.01	0.01			0.94	0.39	0.01	0.16	39.26		0.01	0.41	1.15	29.17
0.08	0.85	0.24			0.09	0.16	2.3	0.01	22.74		0.87	0.01	2.47	35.28
1.33	3.22	6			0.5	0.04	0.13	0.35	5.08		0.03	0.76	3.27	6.94
1.53	4.1	0.03			0.25	0.73	0.46	0.22	0.03		0.59	0.08	0.02	5.24
0.02	0.07	14.66			0.64	0.38	0.46	0.02	0.01		0.01	1.06	6.33	2.97
0.02	3.24	0.18			0.22	0.02	0.01	0.14	9.52		1.15	0.88	2.1	1.36
3.18	9.32	3.1			0.91	0.88	0.03	1.78	1.61		0.16	1.26	0.82	0.18
0.02	0.07	20.56			1.01	0.24	0.05	0.01	0.01		0.72	0.01	0.11	0.03
0.71	5.27	6.7			1.69	0.2	0.03	0.23	0.01		1.07	0.3	0.03	0.35
3.92	1.91	2.63			0.55	5.34	0.06	0.05	0.01		0.65	0.33	0.01	0.06
5.98	10.87	4.15			0.19	0.9	0.02	0.4	16.53		1.23	3.8	0.02	0.84
1.14	0.7	1.32			0.2	0.35	0.02	3.39	0.9		1.33	0.47	1.46	0.78
5.89	0.94	0.15			2.68	3.99	0.03	0.02	9.29		2.51	0.02	10.42	21.32
0.72	0.03	11.86			0.12	0.85	0.02	0.68	14.11		1.51	0.6	2.43	1.35
2.06	4.35	3.99			0.16	0.7	0.02	0.64	0.01		0.04	3.04	0.69	0.09
0.08	0.07	12.1			0.76	3.11	0.05	0.85	29.71		0.62	0.26	0.01	0.04
0.61	0.65	1.59			0.05	3.22	0.01	0.01	1.57		1.46	0.02	0.4	0.02
0.24	0.34	0.64			2.44	0.89	0.03	0.01	3.9		0.09	0.61	0.03	36.74
0.17	1.3	3.28			0.12	3.99	0.03	0.17	12.37		0.16	2.08	0.38	12.57
0.15	0.04	5.12			0.06	0.64	0.02	0.45	5.02		0.16	1.05	2.1	0.11
0.7	0.04	0.92			0.27	0.12	0.18	0.15	11.99		0.02	0.7	2.37	5.32
0.38	1.44	1.1			0.06	0.02	0.08	1.57	40.05		0.76	0.58	0.01	5.56
1.69	0.92	1.79			0.07	2.42	0.05	0.63	0.01		0.06	0.7	5.67	2.41
0.26	10	0.01			0.1	0.41	0.02	0.03	6.31		0.68	1.18	0.12	32
0.14	1.78	1.13			0.33	0.04	0.01	0.32			0.88	0.03	0.09	1.18
0.38	0.29	28.87			1.37	0.09	0.04	0.82			0.31	0.35	4.45	6.09
0.88	2.64	0.07			0.18	1.86	0.01	2.03			0.15	0.02	6.81	0.03
1.43	0.12	1.66			0.09	1.43	0.01	2.38			0.12	2.78	34.6	31.89
0.01	3.68	38.01			0.88	0.03	0.03	1.5			4.57	2.19	7.45	3.25
0.12	0.58	2.18			0.16	0.01	0.03	1.5			0.04	3.73	8.75	13.7
2.46	5.07	12.34			1.48	0.52	0.01	0.28			1.33	0.08	11.43	10.01
0.02	0.12	4.58			1.33	0.44	0.02	0.75			0.79	0.53	15.91	0.18
2.36	0.07	0.2			2.81	0.77	0.03	0.11			0.14	2.59	0.18	7.27
4.27	0.13	5.95			0.21	1.08	0.01	0.42			0.59	0.86	1.78	16.53
0.02	0.16	0.1			0.49	0.71	0.01	0.89			0.58	0.81	3.11	5.74
0.33	4.69	6.05			0.97	0.3	0.01	0.1			2.92	1.1	2.61	0.01
3.4	0.26	14.41			0.1	0.65	0.04	0.34			0.24	0.54	4.63	0.78
0.1	0.3	2.63			0.03	0.48	0.02	0.04			0.26	0.72	0.23	3.24
2.46	0.01	9.8			1.24	1.44	0.03	0.13			1.76	2.27	0.07	0.88
1.39	3.42	2.82			0.03	0.89	0.02	0.06			3.76	1.44	0.01	4.66
0.01	2.52	10.95			1.23	0.8	0.02	0.03			0.01	0.39	0.25	4.27
1.71	0.02	1.93			3.47	0.65	0.01	0.02			0.17	0.47	0.02	5.23
0.74	0.04	6.32			0.93	0.56	0.02	0.23			2.52	0.38	1.18	0.09
0.13	0.05	3.5			0.24	1.18	0.01	0.21			1.62	0.37	2.81	0.48
0.57	0.1	4.65			0.2	0.57	0.05	0.3			0.12	1.45	0.06	0.24
4.36	0.12	3.93			0.89	0.36	0.02	0.05			0.78	3.64	8.78	0.11
0.01	2.97	27.29			0.53	0.04	0.07	0.01			0.37	1.3	0.99	2.19
3.02	5.7	5.75			0.26	0.02	0.21	2.82			3.01	0.84	2.65	2.79
1.73	0.62	5.01			0.13	3.62	0.04	0.03			0.84	0.56	0.87	3.1
0.01	5.04	9.07			5.77	0.01	0.01	3.42			0.15	0.21	2.87	0.11
1.23	0.12	10.86			0.15	0.45	3.61	1.19			0.11	0.03	3.65	1.36
0.07	5.26	5.97			1.11	0.81	0.24	0.28			0.11	0.41	0.07	9.27
3.38	0.02	1.29			0.59	0.1	0.93	0.24			5.26	0.07	1.45	0.67
0.89	0.14	0.02			1.93	0.01	0.01	0.05			2.56	0.34	1.82	0.35
0.12	5.24	2.86			0.01	0.47	0.62	0.07			1.62	6.79	4.93	1.55
2.18	0.52	3.03			0.28	0.61	0.03	0.08			1.29	0.16	0.08	2.22
0.13	0.03	28.18			1.16	0.76	0.35	0.01			1.71	0.75	5.51	6.03
1.48	1.78	14.2			1.17	0.35	0.03	0.04			0.04	0.3	1.18	0.87
0.11	0.08	27.6			0.89	0.33	0.03	0.11			0.07	0.49	0.05	1.36
0.24	0.67	0.01			0.5	0.91	0.06	0.86			0.52	0.13	0.02	0.59
0.02	1.76	8.78			0.52	0.26	0.02	0.1			0.01	0.33	0.03	10.44
0.01	1.62	0.01			0.14	1.18	0.03	0.05			5.74	0.67	0.02	3.13
0.85	4.9	2.69			1.5	0.56	0.19	0.4			1.76	2.91	0.02	2.37
3.22	4.8	2.59			4.44	0.15	0.03	0.12			0.06	1.53	0.01	1.21
4.1	10.21	1.19			4.78	0.21	0.01	1.17			0.33	1.94	0.01	1.8
0.07	3.87	0.58			4.22	0.02	0.29	1.79			1.01	0.24	0.01	1.1
3.24	8.56	0.74			0.38	0	0.38	0.03			0.85	1.67	0.02	0.31
9.32	10.69	0.02			0.04	2.53	0.02	1.04			3.01	0.18	0.02	1.97
0.07	0.89	1.49			3.17	0.59	0.86	0.11			0.33	0.07	0.01	9.22
5.27	0.05	0.03			0.02	0.01	0.02	0.03			0.23	1.14	0.01	1.22
1.91	1.53	2.71			0.91	0.74	0.08	0.17			0.04	0.33	0.01	0.02
10.87	0.19	8.26			2.61	0.43	2	0.77			1.4	3.37	0.02	1.14
0.7	0.95	4.1			2.54	0.62	0.51	0.19			2.14	2.9	1.22	4.18
0.94	0.07	2.39			0.25	0.57	0.37	0.2			0.02	0.05	4.08	0.03
0.03	0.1	15.08			0.26	0.24	0.17	1.1			0.04	10.66	7.42	3.59
4.35	0.37	0.04			0.22	0.78	0.46	0.23			3.83	7.45	2.16	2.83
0.07	1.35	0.58			0.38	0.25	0.93	2.01			1.22	5.78	0.15	0.02
0.65	0.18	3.7			4.83	0.6	0.53	0.2			0.65	0.66	0.36	0.49
0.34	3.29	2.37			1.04	0.05	0.44	2.47			2.52	1.86	0.28	20.95
1.3	0.01	0.7			0.51	0.8	0.57	0.04			0.37	0.64	3.53	3.12
0.04	0.1	13.22			0.04	0.55	0.08	0.01			0.26	0.34	5.87	1.07
0.04	0.51	0.02			1.7	0.24	0.68	0.03			7.13	0.54	0.34	19.32
1.44	0.14	3.85			2.01	0.26	0.23	0.01			0.17	2.61	0.11	10.37
0.92	0.47	0.04			0.84	1.54	0.07	0.01			7.13	0.28	0.44	5.42
2.43	0.27	0.08			0.33	0.7	0.73	0.02			2.93	2.78	0.22	0.57
2.85	1.93	0.01			0.45	1.87	0.05	0.67			0.33	13.1	0.78	1.37
0.05	0.49	12.41			1.55	0.2	1.52	0.55			2.01	0.31	1.63	0.03
0.03	0.22	58.67			1.78	0.44	0.07	2.9			0.32	0.74	2.27	5.93
0.63	0.4	48.45			1.19	0.02	0.85	6.18			0.27	0.04	0.75	3.89
2.18	2.49	18.06			0.23	1.19	0.06	0.22			0.14	3.64	0.31	0.96
0.5	0.67	20.01			0.86	0.32	0.02	6.75			6.82	0.38	12.16	18.19
1.06	1.06	8.86			0.8	0.16	0.24	0.5			3.56	1.64	0.11	0.11
0.03	0.02	8.64			0.69	1.36	0.59	0.07			0.04	6.9	0.19	0.93
0.09	2.97	1.27			0.25	0.07	0.66	0.61			0.05	3.06	0.26	3.96
1.68	0.32	1.68			2.97	0.1	0.64	0.03			0.19	0.01	0.56	2.11
1.06	1.81	1.77			0.05	0.79	0.02	5.5			0.04	2.55	3.9	5
1.08	3.11				0.18	0.08	0.15	1.63			1.21	0.33	1.46	8.29
0.2	5.47				3.65	3.38	0.06	3.7			0.16	0.01	1.12	5.38
0.16	0.86				0.83	1.93	0.29	0.03			0.05	7.37	8.32	4.38
0.23	0.77				1.6	0.04	0.03	0.03			0.11	0.02	0.4	12.69
0.12	0.97				0.41	0.03	0.84	0.03			4.08	0.22	5.22	1.48
0.92	3.33				0.29	0.01	0.13	1.73			0.13	8.84	0.68	0.15
0.05	2.22				1.63	0.16	0.05	6.34			0.16	0.8	1.88	18.01
4.11	3.1				1.74	0.04	0.04	1.69			3.68	3.05	1.91	0.41
0.56	0.16				1.16	0.17	0.23	1.45			0.23	1.03	1.98	0.01
0.63	1.11				0.92	0.16	0.04	0.83			0.21	0.07	1.14	0.02
2.4	1.93				0.06	1.84	0.07	1.89			1.49	0.05	1.23	0.06
1.28	2.84				0.06	0.17	0.01	1.35			1.74	0.1	11.32	0.04
0.01	0.32				0.11	0.02	0.03	0.14			0.09	0.11	0.01	0.02
0.01	3.85				0.93	3.15	0.24	0.25			0.15	2.23	0.02	19.04
0.13	0.02				0.28	3.15	0.02	0.04			1.89	2.07	0.63	0.03
1.09	2.71				0.13	0.02	0.01	0.08			1.6	9.32	0.11	0.2
0.14	0.18				0.56	0.04	0.03	0.01			0.09	0.01	13.25	0.04
1.67	1.47				0.09	0.02	0.03	0.02			0.16	0.05	1.14	0.3
0.16	1.37				2.05	0.02	0.07	0.01			1.58	3.25	0.69	0.34
0.11	3.71				0.02	0.05	0.01	0.08			1.76	2.82	0.39	1.59
1.45	10.03				0.02	0.71	0.02	0.1			3.19	0.08	0.11	7.51
0.01	6.39				0.01	0.26	0.04	0.01			7.99	5.01	0.16	0.3
0.88	0.24				0.02	0.57	0.01	5.23			0.78	11.24	0.12	2.81
0.29	0.68				0.01	0.22	0.03	0.3			3.81	0.32	2.43
0.37	0.89				2.61	0.03	0.02	5.66			6.11	0.27	0.21
0.34	4.69				2.65	0.66	0.03	2.84			0.2	0.38	1
1.21	1.48				0.09	1.49	0.08	4.59			1.46	0.01	0.03
0.97	3.05				2.92	0.31	0.08	4.88			0.74	0.56	0.02
2.24	0.62				0.01	0.53	0.13	10.64			3.62	0.09	0.02
7.7	0.05				0.06	0.38	0.1	2.09			0.02	3.48	0.1
0.1	1.65				0.12	1.02	0.07	8.79			3.7	0.16	1.59
0.15	5.41				1.03	0.58	0.11	6.37			0.19	2.93	4.02
4.83	0.25				0.53	4.1	0.02	0.01			5.3	0.19	0.24
1.39	4.76				0.68	2.72	0.01	0.83			0.69	0.16	3.08
7.49	0.49				0.71	6.18	0.03	9.82			6.04	1	2.19
0.02	0.24				1.32	1.2	0.13	0.16			1.05	6.32	0.59
1.36	5.79				0.53	1.44	0.04	0.1			0.89	0.06	0.08
0.04	0.96				0.03	2.16	0.01	1.05			0.01	5.37	1.25
0.32	0.65				0.57	0.84	0.43	0.46			0.03	0.14	0.57
0.15	2.6				0.46	0.04	0.06	1.4			2.4	0.51	5.56
0.14	3.44				0.05	0.01	0.06	0.45			3.78	0.14	1.35
0.19	1.39				0.19	0.14	0.06	3.24			0.04	5.02	5.38
0.27	4.69				2.01	0.31	0.02	7.55			0.33	0.06	3.25
0.05	0.01				0.1	0.07	0.02	9.05			1.21	7.26	13.7
0.29	0.01				0.49	0.01	0.1	1.43			0.2	4.37	10.01
0.02	0.77				1.03	0.02	0.01	3.89			0.03	0.24	0.18
0.02	7.79				0.08	0.02	0.24	4.35			0.52	0.37	7.27
0.84	0.65				1.93	0.03	0.17	0.29			0.41	0.03	16.53
6.51	0.96				1.99	0.03	0.21	1.03			1.75	1.77	6.6
1.19	1.05				0.71	0.01	0.04	0.95			0.39	1.41	0.2
0.05	2.88				5.02	0.1	0.6	3.61			0.01	1.45	7.19
1.06	8.83				0.12	0.38	0.3	0.87			2.1	0.02	7.63
0.05	0.67				0.03	0.07	0.03	0.37			0.98	0.12	6.07
0.07	0.18				1.97	0.03	0.05	3.04			4.49	1.05	5.99
2.72	0.06				0.33	0.03	0.07	1.02			0.01	0.02	11.15
0.06	0.24				0.15	0.02	0.76	10.38			0.18	0.23	5.41
1.3	0.02				0.84	0.01	0.18	18.53			0.01	2.16	0.27
0.74	4.69				0.26	0.02	0.03	2.05			0.45	1.52	11.2
0.14	4.53				0.41	0.03	1.04	16.28			0.62	0.15	2.8
1.35	0.51				0.35	0.01	2.21	2.6			0.02	0.53	7.53
0.03	0.01				0.01	0.13	2.93	1.03			3.04	0.04	6.56
0.02	12.73				0.3	0.85	0.14	13.54			0.01	1.42	9.67
0.35	2.95				4.72	0.84	0.03	1.5			0.53	0.76	6
0.63	6.09				0.04	0.75	0.23	1.64			7.13	0.27	0.01
0.2	0.34				0.31	0.63	0.06	2.23			1.09	0.01	6.61
0.13	0.53				0.2	0.44	4.88	8.17			0.26	0.14	3.58
0.17	19.89				0.17	2.89	0.02	1.57			1.02	0.97	3.11
0.13	0.13				0.89	4.28	1.52	3.9			2.89	0.2	2.91
0.09	0.01				0.31	2.43	0.14	16.11			4.41	0.08	8.33
0.96	0.34				0.35	1.44	0.02	11.99			0.15	0.02	0.02
0.24	0.83				0.12	4.14	0.02	19.57			0.01	1.39	9.66
0.13	1.18				0.5	0.71	0.02	20.49			3.42	1.26	3.33
0.17	1.01				0.82	1.14	0.83	0.01			0.02	0.78	0.8
0.06	4.09				0.01	1.4	0.03	6.77			3.33	2.2	9.64
0.57	2.02				2.35	0.21	0.3	0.77			8.62	0.19	8.35
1.61	3.53				0.23	3.04	0.12	0.25			2.3	0.01	8.03
0.94	0.03				1.63	2.75	5.72	4.82			0.01	1.04	3.98
0.35	2.85				0.35	0.01	0.43	9.51			1.98	1.21	1.54
4.02	1.44				0.9	0.31	0.91	3.53			5.69	3.2	1.5
0.42	0.36				0.06	0.33	2.28	14.41			0.02	0.03	9.79
2.63	0.68				0.18	0.29	0.81	36.53			0.11	1.81	3.64
2.38	0.24				1.28	0.01	0.1	9.68			0.02	0.03	12.57
0.63	4.68				0.5	0.93	0.09	4.06			0.65	3.68	3.91
0.5	0.45				0.77	0.1	0.2	0.03			2.82	2.36	17.2
0.2	0.55				0.02	4	0.52	0.9			0.17	1.95	14.6
0.22	0.02				0.73	0.47	0.14	0.24			1.72	0.83	26.66
0.3	0.88				0.04	0.02	0.04	0.64			2.83	0.01	0.02
0.44	1.12				0.18	0.02	0.63	2.07			2.99	1.48	13.35
1.33	2.63				0.18	2	0.9	0.01			2.13	0.73	8.57
0.09	0.02				0.71	0.26	1.7	0.34			6.89	0.3	0.71
0.47	1.71				0.15	1.27	1.16	0.4			2.17	0.24	5.28
3.53	5.14				0.41	1.74	0.18	3.46			0.05	0.34	11.01
0.19	8.18				0.14	2.14	3.63	1.33			0.32	1.26	0.59
0.09	7.52				1.78	0.14	1.1	0.93			0.01	3.51	0.33
0.13	1.2				0.52	1.91	0.01	0.18			0.64	3.44	0.12
0.03	4.02				0.67	0.48	0.02	0.08			0.6	3.62	5.25
2.78	3.25				1.62	1.26	0.02	2.19			0.4	2.88	0.47
0.06	6.94				0.66	0.11	0.19	0.75			0.2	8.01	0.69
2.07	1.28				2.9	3.71	0.65	0.62			1.38	0.04	0.16
1.67	0.08				0.88	2.58	0.63	6.49			2.09	10.3	0.11
1.95	0.87				0.58	0.57	0.67	3.13			0.38	2.49	0.51
3.22	1.57				0.87	1.13	0.21	1.13			0.52	1.39	0.02
0.17	1.44				0.95	0.17	1.87	0.44			0.11	0.6	0.1
0.89	0.53				0.91	2.71	0.75	0.35			0.92	0.19	0.66
0.1	5.52				0.39	0.44	0.83	0.03			0.63	3.9	0.17
1.51	4.64				0.06	0.74	0.19	0.92			0.18	1.16	0.16
1.16	0.32				0.42	1.92	0.06	2.89			0.6	0.12	0.01
0.02	0.1				3.01	0.29	0.03	0.39			0.35	2.34	0.58
0.13	2.26				0.39	0.12	0.35				0.01	0.79	0.16
0.06	2.16				0.64	0.44	0.78				0.08	0.11	0.3
0.58	0.46				0.05	0.43	0.73				0.21	1.34	0.03
1.25	7.12				0.94	0.03	0.06				0.69	0.07	4.71
0.01	6.45				1.94	4.98	0.06				0.95	2.49	0.28
1.02	1.09				0.55	1.31	0.03				0.6	0.05	2.62
0.05	0.92				0.41	0.71	0.11				0.27	0.18	0.22
6.88	0.01				0.89	0.26	0.05				1.05	1.75	0.4
0.04	0.32				0.34	0.12	0.07				0.2	0.1	3.3
0.02	2.57				0.52	0.17	0.01				0.35	1.56	0.26
4.11	0.78				0.5	0.72	0.07				0.47	0.11	0.08
0.98	2.43				0.78	0.82	0.1				0.28	0.07	1.48
0.46	0.03				0.05	1.38	0.36				0.19	0.22	2.12
1.74	1.79				0.54	0.76	0.42				0.47	1.16	0.01
0.28	1.11				0.11	0.01	0.22				0.29	1.53	1.03
0.44	0.02				0.26	6.6	1.26				0.2	2.24	0.07
4.11	6.3				0.49	0.15	0.64				0.83	2.05	0.07
3.17	0.02				1.16	5.19	1.02				0.02	1.3	0.1
6.71	2.08				0.7	0.19	0.17				0.12	0.23	1.49
3.55	24.6				0.94	0.02	1.16				0.36	0.76	0.68
0.52	16.18				0.37	3.3	0.39				0.73	0.99	1.31
0.47	0.01				0.33	2.43	0.08				0.3	1.6	4.17
1.09	5.39				0.2	0.93	1.74				0.68	4.61	0.16
1.25	9.46				0.21	0.09	0.39				0.82	1.52	0.65
0.09	2.2				1.53	0.64	0.7				0.06	0.02	0.16
2.48	3.21				2.68	0.8	0.12				0.43	0.97	0.76
3.23	0.36				3.15	0.16	0.72				0.03	0.28	0.35
2.97	1.99				2.03	1.9	0.02				0.38	0.39	1.34
0.75	0.53				0.06	0.18	2.69				1.28	3.82	0.79
0.02	7.95				3.92	1.36	0.12				0.38	0.19	0.32
0.01	7.14				0.46	4.11	0.28				0.44	0.79	0.24
4.33	4.95				5.13	0.23	1.02				0.15	1.35	0.05
0.22	9.71				0.45	0.27	0.19				0.2	0.01	0.03
1.19	5.87				0.21	1.55	0.22				0.63	6.75	0.01
2.8	0.04				1.59	0.57	0.1				0.1	0.13	0.04
1.7	1.05				1.7	0.94	3.66				0.37	0.11	0.17
1.41	0.9				1.08	0.62	0.07				0.35	0.3	0.39
1.78	2.68				2.53	0.66	1.11				1.42	12.38	0.53
0.11	5.07				0.21	0.15	0.47				0.37	0.53	2.27
0.75	3.09				0.62	0.21	11.1				0.69	0.64	0.09
0.06	1.91				4.61	1.63	6.02				0.01	5	0.04
0.04	0.26				1.02	0.01	0.8				1.01	3.55	0.52
0.08	0.09				0.36	0.41	0.02				0.26	4.52	0.04
0.23	4.83				1.45	1.2	3.2				0.11	0.01	0.01
0.79	0.17				0.24	1.23	2.45				0.19	0.51	0.23
0.09	1.79				2.19	0.19	0.01				2.16	1.3	0.06
0.28	9.42				0.38	1.56	2.22				2.84	0.08	0.11
0.01	1.97				0.7	0.81	3				2.73	1.12	0.02
0.18	2.2				3.05	0.66	3.25				0.25	0.64	0.28
1.22	2.98				3.08	1.27	0.2				0.22	0.68	0.07
0.02	1.89				0.36	0.83	3.02				2.27	1.25	0.44
0.04	0.2				0.98	1.93	0.11				1.29	7.22	1.22
0.11	2.89				0.89	2.53	0.99				2.96	0.53	0.4
0.2					0.15	0.59	1.58				0.74	0.11	0.09
0.05					1.91	1.09	1.25				0.32	1.57	0.58
1.32					2.36	5.8	0.12				0.26	2.63	0.33
0.03					1.41	0.25	0.85				0.43	3.33	0.01
0.2					2.88	1.99	0.42				1.88	1.52	0.04
0.02					0.29	1.11	1.82				0.61	3.15	0.4
2.35					0.85	2.58	0.67				0.07	0.03	0.07
0.03					2.91	0.05	0.28				0.28	0.79	0.11
0.14					1.46	5.35	0.93				0.01	0.18	0.19
0.26					5.22	0.09	0.13				0.26	0.86	0.11
1.37					2.87	0.03	0.4				0.29	2.1	0.26
1.12					0.92	0.04	0.04				0.3	0.06	0.19
0.24					1.29	2.76	0.2				1.62	1.63	0.15
0.87					0.44	1.14	0.58				0.65	0.16	0.02
2.71					0.43	0.86	0.58				0.88	1.29	2.04
13.87					0.66	0.91	0.98				0.3	0.5	0.02
2.27					0.01	4.84	0.68				0.12	0.4	0.76
0.05					0.6	4.36	1.77				0.11	0.96	0.7
1.03					0.87	2.84	0.71				1.47	0.15	0.33
0.02					0.66	1.47	1.51				0.57	2.96	0.21
0.09					0.5	0.26	0.32				0.05	0.32	1.37
0.09					0.14	0.41	0.38				0.75	2.38	0.46
0.08					1.47	0.35	0.57				0.16	0.47	0.01
0.89					0.38	0.14	0.22				0.28	0.13	0.33
3.83					0.41	1.03	0.31				0.59	0.13	0.3
1.74					0.4	0.16	0.82				1.44	0.93	0.38
0.7					1.02	0.32	0.23				0.55	0.33	1.71
0.05					2.03	0.94	0.45				0.5	0.16	0.04
0.01					0.3	3	1.42				0.58	0.07	0.01
0.03					0.86	0.16	0.5				0.67	0.13	0.07
0.1					0.41	0.19	10.29				0.44	3.6	0.4
0.23					2.56	0.21	2.54				1.93	4.9	0.01
0.66					3.66	0.34	2.49				1.37	0.6	0.01
0.07					0.43	0.66	0.82				0.42	0.74
0.19					0.44	0.61	7.83				0.49	0.24
1.53					4.14	2.98	0.53				0.18	1.6
0.01					0.41	2.84	4.29				0.51	1.47
0.01					0.14	3.14	4.95				0.25	2.19
0.04					0.83	1.5	1.06				0.92	0.05
1.1					0.56	0.2	2.09				0.38	5.38
1.49					1.28	0.23	0.91				0.64	2.88
0.63					1.12	1.51	0.01				0.17	0.03
0.42					0.44	0.2	1.22				0.17	1.16
0.07					1.62	0.37	0.51				0.33	0.14
1.17					0.27	1.36	8.42				0.47	0.14
0.42					0.48	0.66	3.41				0.08	0.02
1.58					1.39	0.22	0.34				0.35	2.27
2.1					0.06	0.36	0.64				0.15	1.89
0.05					0.95	0.7	2.15				0.5	0.88
0.63					3.61	0.74	1.75				0.03	0.16
0.51					1.2	4.03	0.21				1.27	3.89
0.36					1.21	5.34	4.04				0.01	2.54
0.31					0.31	0.01	2.05				0.69	5.91
0.38					0.13	0.2	1.42				0.54	1.53
2.19					2.32	0.75	12.16				0.78	9.73
2.89					0.18	0.11	2.91				0.29	5.14
0.09					3.89	0.25	0.13				0.17	0.31
3.89					0.35	1.5	1.09				0.03	0.36
2.17					1.06	0.06	0.19				0.73	2.05
1.5					0.28	1.3	3.55				0.24	0.12
5.83					0.96	0.8	4.18				0.06	0.14
1.93					0.65	0.41	4.36				0.11	5.47
0.01					0.57	1.11	4.28				0.7	1.62
0.03					7.56	2.39	7.59				0.3	0.93
0.06					0.14	0.02	4.56				0.12	3.43
0.43					1.26	0.07	1.75				0.13	7.91
0.53					1.21	0.02	0.93				0.52	0.65
1.33					0.08	0.01	0.67				0.17	0.07
0.53					0.3	0.05	0.06				0.07	0.41
13.24					1.89	0.04	1.61				0.03	0.08
6.49					0.71	0.02	0.91				0.04	0.07
0.15					0.3	0.02	0.26				0.93	1.35
0.07					0.07	0.01	4.42				1.17	3.53
2.79					0.44	0.02	0.29				0.2	1.45
0.67					2.22	1.36	0.5				2.41	0.6
3.91					1.11	0.78	2.21				0.33	0.22
0.33					0.45	1.14	0.39				0.16	0.2
2.04					0.07	5.79	0.45				0.06	0.85
3.5					0.09	1.04	0.02				0.19	2.57
0.32					5.6	0.67	0.33				0.42	0.01
7.39					0.32	0.12	5.95				0.5	1.18
1.7					1.29	2.05	4.4				0.94	3.18
1.15					0.53	2.93	1.34				0.01	1.49
3.1					0.28	0.42	0.23				0.17	1.38
0.98					5.93	0.17	2.26				0.08	0.23
1.05					0.15	1.51	3.01				0.81	4.41
2.82					0.01	0.43	2.1				0.05	0.09
2.75					1.12	0.3	2.38				0.17	5.68
0.03					0.02	3.49	3.6				0.08	7.89
0.01					0.61	0.13	1.64				0.11	3.03
1.28					1.94	0.44	0.87				2.17	0.34
2.37					0.07	0.17	1.75				0.26	2.87
2.96					0.01	2.83	1.06				0.24	0.52
0.97					0.02	0.64	1.66				0.17	0.95
0.08					0.31		3.04				0.37	0.8
0.01					2.35		0.19				2.12	0.13
0.01					0.9		9.33				0.02	1.86
0.01					0.51		0.01				0.66	2.11
0.19					0.52		4.43				0.3	0.13
4.31					0.15		3.4				4.86	0.96
3.25					1.53		0.77				0.12	0.24
1.01					2.11		3.79				0.32	0.35
0.82					2.34		3.06				0.85	0.02
8.06					9.42		0.71				1.57	0.1
7.04					0.07		2.09				0.07	0.43
4.32					3.17		4.9				1.79	0.52
5.52					0.96		0.06				0.05	0.12
2.08					5.19		0.36				0.03	0.03
0.02					0.28		0.06				0.12	0.08
4.28					0.26		0.01				0.1	0.05
0.73					0.62		0.42				0.58	0.02
5.56					4.85		0.05				0.49	0.14
0.86					1.07		0.4				1.11	0.47
0.59					0.53		0.04				2.17	0.21
0.26					0.06		0.03				0.19	0.02
0.79					1.71		1.22				4.14	0.16
0.25					2.03		1.85				1.17	0.95
2.91					1.19		0.26				1.63	0.02
4.83					0.46		1.17				0.58	0.54
4.37					1.55		12.44				0.01	0.1
0.52					1.79		4.29				0.35	0.24
0.01					1.24		3.86				1.22	0.16
0.79					0.24		0.94				1.01	0.2
0.25					0.89		1.12				2.72	0.06
0.67					0.82		1.11				1.18	0.85
0.44					0.77		1.09				0.3	0.12
1.06					0.26		0.09				8.07	0.11
3.7					1.09		10.68				0.16	4.47
0.07					0.85		6.71				0.3	0.02
1.25					0.02		0.74				1.03	0.02
2.79					3.6		4.63				3.15	0.96
3.27					0.02		0.17				0.55	0.23
0.04					0.02		5.04				0.37	1.3
4.66					0.01		15.46				1.27	0.17
1.08					0.03		2.53				0.35	1.82
0.55					0.02		1.51				0.07	0.05
4					0.02		12.61				2.34	0.1
1.61					0.75		1.41				0.08	0.02
0.04					0.14		0.01				0.2	0.91
1.17					0.01		1.67				12.75	0.94
0.15					0.11		2.69				0.42	0.2
0.35					0.52		0.27				0.87	0.11
2.63					0.56		0.61				1.53	0.14
9.2					0.9		0.06				1.48	0.03
4.1					1.45		0.82				0.88	0.13
3.89					1.13		0.55				1.82	0.27
0.01					1.27		0.26				0.22	0.19
1.92					0.61		0.28				5.11	0.16
0.92					1.35		0.01				11.95	0.74
7.03					7.31		0.02				0.01	0.04
0.04					0.17		1.18				1.87	0.86
2.3					0.68		1.55				0.08	0.07
0.11					0.02		1.97				0.09	0.1
0.91					0.01		3.03				0.95	0.23
0.68					1.89		0.26				1.05	0.15
2.12					1.23		0.16				0.59	0.43
0.07					0.75		0.11				0.09	0.06
1.03					2.15		0.53				0.02	0.02
2.55					0.52		0.33				0.02	1.59
0.12					0.56		0.08				1.1	0.07
2.79					0.9		2.67				7.27	0.8
3.34					1.45		0.15				0.63	1.31
0.2					1.13		1.13				0.02	0.09
2.41					1.27		0.12				1.05	0.25
0.12					0.61		0.05				0.03	0.18
3.17					1.35		0.19				4.24	0.2
0.08					7.31		0.04				4.22	0.57
7.54					0.17		0.17				0.34	0.48
2.93					0.68		0.79				0.04	0.01
0.62					0.02		0.27				9.41	0.05
					0.01		0.16				1.26	0.11
					1.89		0.65				0.66	0.45
					1.23		0.05				1.73	0.07
					0.75		0.14				0.25	0.39
					2.15		0.2				0.51	1.1
							0.01				0.43	0.43
							5.29				0.25	1.78
							1.1				1.4	0.57
							0.07				0.6
							0.02				0.51
							0.01				0.13
							0.1				0.03
							0.37				0.09
							0.09				0.31
							0.03				0.25
							0.01				0.02
							0.1				1.17
							0.8				0.38
							0.01				0.02
							0.01				0.13
							0.04				0.13
							0.92				0.42
							3.05				0.1
							1.6				0.13
							1.57				0.14
							0.82				0.19
							0.35				0.29
							0.01				0.33
							0.81				1.57
							1.52				0.81
							0.1				0.25
							0.01				0.16
							1.74				0.03
							0.1				1.8
							0.67				0.09
							0.69				1.13
							0.03				0.05
							0.28				0.01
							0.37				0.19
							1.41				0.05
							0.09				0.12
							0.75				0.94
							0.04				0.79
							0.92				0.1
							0.02				0.55
							0.01				0.04
							0.18				0.73
							0.47				0.14
							0.48				0.16
							0.04				0.88
							0.71				0.75
							1.91				0.04
							0.25				0.04
							0.07				0.15
							4.49				0.02
							2.8				0.02
							0.04				0.21
							9.12				0.11
							0.65				0.31
							18.92				0.14
							0.01				1.05
							0.07				0.93
							0.17				0.2
							4				0.03
							20.53				0.06
							4.73				0.02
											0.02
											2.34
											0.54
											0.17
											0.02
											0.72
											0.25
											0.56
											1.46

## Sheet: BoundTimes
BoundTimes DK406					BoundTimes DK746
dB-MT=0nm	17.6nm	35.2nm	52.8nm		dB-MT=0nm	17.6nm	35.2nm	52.8nm	70.4nm
0.01	0.19	0.06	0.07		0.02	0.13	0.08	1.27	0.02
0.11	0.29	0.34	0.01		0.01	0.02	1.27	3.49	1.54
0.02	0.28	0.01	0.08		2.59	5.25	1.02	0.17	0.64
0.01	0.09	0.02	0.37		0.5	2.32	1.49	0.02	0.15
0.01	0.2	0.02	0.07		0.02	1.04	2.22	0.04	0.3
0.05	0.12	0.01	0.02		0.01	0.12	0.04	0.02	0.02
0.27	0.02	0.34	0.22		0.02	1.49	1.47	0.04	0.04
0.24	0.23	0.37	0.2		0.06	1.29	0.02	0.03	0.02
0.14	0.35	1.39	0.02		0.02	0.52	0.14	0.02	0.03
0.09	0.05	0.3	0.33		0.02	0.03	0.01	0.02	0.03
0.01	0.07	0.56	0.3		0.05	1.64	0.63	0.03	0.39
0.32	0.16	0.23	0.17		0.02	1.56	1.01	0.44	0.6
0.14	0.55	0.95	0.36		1.4	4	0.65	0.02	0.2
0.01	0.42	0.47	0.58		0.01	0.71	0.12	0.02	0.11
0.3	0.01	0.04	0.16		0.03	0.03	0.76	0.02	1.62
0.48	0.13	0.02			0.01	5.72	0.02	0.01	0.23
0.33	0.3	0.01			0.02	1.81	0.06	0.07	2.93
0.4	0.01	1.44			0.41	0.59	0.02	3.22	5.19
0.02	0.2	0.01			0.14	0.65	0.04	0.01	0.01
0.19	0.14	0.33			0.01	2.05	0.02	0.02	0.01
0.35	0.01	0.56			3.69	1.82	0.16	0.01	0.01
0.01	0.03	0.06			0.41	0.82	0.01	0.02	0.02
0.06	0.25	0.43			0.02	0.05	0.07	0.01	0.04
0.03	0.39	0.23			2.41	1.3	0.01	0.02	1.54
0.74	0.23	0.01			0.23	0.01	0.01	0.02	0.67
0.11	0.41	0.28			1.04	0.57	0.01	0.01	0.23
0.28	0.27	0.95			1.74	1.2	2.11	0.01	0.3
0.03	0.01	0.03			0.22	1.78	0.35	0.01	0.08
0.31	0.02	0.18			0.34	0.09	0.04	0.01	0.04
0.78	0.03	0.25			0.6	0.07	0.01	0.02	0.01
0.02	0.11	0.42			0.53	0.09	0.01	0.01	0.01
0.01	0.02	0.37			0.23	0.18	0.01	0.02	0.56
0.02	0.32	0.29			0.01	0.03	0.01	0.09	0.01
0.01	0.01	0.27			0.19	0.02	0.01	0.08	0.11
0.19	0.21	0.33			0.66	0.98	0.07	0.07	0.3
0.29	0.03	0.69			0.32	0.37	0.04	0.01	1.58
0.32	0.25	0.01			1.99	2.05	0.02	0.02	1.78
0.33	0.16	0.34			0.13	0.08	0.09	0.56	0.66
0.51	0.01	0.07			0.09	3.6	0.07	0.01	0.01
0.39	0.1	0.17			2.86	2.13	0.13	0.01	0.27
0.48	0.34	0.2			0.28	0.24	0.11	0.01
0.15	0.32	0.46			0.01	1.29	0.22	0.09
0.01	0.85	0.15			2.25	0.08	0.03	0.01
0.45	0.06	0.34			0.35	0.03	0.06	0.01
0.02	0.11	0.23			0.89	1.6	0.04	0.01
0.01	0.08	0.25			1.03	0.4	0.01	0.29
0.15	0.23	0.17			0.02	1.35	0.02	0.03
0.08	0.38	0.19			0.51	0.04	0.01	0.41
0.02	0.54	0.18			0.08	0.55	0.12	0.04
0.52	0.31	0.1			0.49	1.34	0.03	0.03
0.03	0.25	0.25			0.46	0.88	0.05	0.15
0.02	0.3	0.37			0.15	0.2	0.1	0.01
0.38	0.29	0.01			1.09	1.51	0.06	0.01
0.01	0.07	0.22			1.68	0.51	0.02	0.01
0.01	0.13	0.27			0.16	0.11	0.03	0.02
0.3	0.03	0.42			1.29	0.87	0.03	0.02
0.01	0.03	0.14			0.19	0.24	0.07	0.04
0.03	0.22	1.31			1.02	0.16	0.08	0.02
0.14	0.24	0.3			0.1	0.56	0.32	0.01
0.01	0.19	0.02			2.15	0.14	0.01	0.13
0.23	0.01	0.14			2.4	0.63	0.13	0.36
0.07	0.46	0.23			0.46	0.1	0.01	0.02
0.02	0.38	0.04			0.02	2.03	0.06	0.01
0.01	0.23	0.78			2.78	0.47	0.17	0.01
0.56	0.01	0.24			0.28	0.06	0.05	0.03
0.31	0.04	0.14			0.47	0.1	0.1	0.07
0.01	0.07	0.24			0.34	0.66	0.3	0.23
1.09	0.08	0.43			1.2	0.6	0.05	0.01
0.2	0.02	0.2			1.78	0.7	0.02	0.01
0.24	0.02	0.19			0.09	0.1	0.06	0.01
0.04	0.01	0.24			0.05	0.92	0.01	0.01
0.28	0.27	0.24			0.01	0.34	0.03	0.02
0.02	0.02	0.81			0.76	0.05	0.02	0.02
0.04	0.01	0.62			1.52	0.34	0.04	0.05
0.41	0.31	0.27			0.01	0.23	0.08	0.01
0.05	0.18	0.16			0.51	0.96	0.02	0.2
0.07	0.07	0.05			0.3	0.6	0.01	0.01
0.16	0.36	0.51			0.24	0.01	0.01	0.03
0.55	0.01	0.59			0.81	0.23	0.02	0.02
0.42	0.17	0.5			0.96	0.03	0.95	0.02
0.01	0.27	0.89			0.72	0.64	0.01	0.02
0.13	0.36	0.64			0.02	0.39	0.05	0.02
0.3	0.02	0.12			0.01	0.89	0.05	0.01
0.01	0.28	0.4			0.25	0.51	0.04	0.01
0.2	0.52	0.4			0.96	0.06	0.04	0.01
0.14	0.01	0.01			0.22	0.02	0.74	0.01
0.01	0.49	0.27			0.03	0.12	0.02	0.02
0.03	0.25	0.03			0.95	1.18	0.01	0.1
0.25	0.03	0.94			0.38	0.16	0.03	0.01
0.39	0.33	0.39			0.92	0.36	1.39	0.02
0.23	0.63	1			0.3	1.06	0.01	0.01
0.41	0.17	0.72			0.01	0.25	0.02	0.64
0.27	0.47	1.24			0.03	0.01	0.88	0.07
0.01	0.19	0.02			0.02	0.34	0.06	0.25
0.02	0.55	0.01			0.03	0.42	0.01	0.01
0.03	0.7	0.02			0.2	0.4	0.02	0.05
0.11	0.09	0.61			0.38	0.25	0.02	0.06
0.02	0.17	1.34			0.01	0.8	0.02	1.03
0.32	0.41	0.19			0.01	1.58	0.51	0.01
0.01	0.17	0.68			0.71	0.25	0.02	0.02
0.21	0.17	0.03			0.01	0.48	0.03	0.02
0.03	0.04	0.01			0.34	0.57	0.2	0.01
0.25	0.47	0.04			0.01	0.48	0.02	0.01
0.16	0.68	0.01			0.01	0.03	0.01	0.96
0.01	0.23	0.08			0.03	0.37	0.02	0.01
0.1	0.33	0.03			0.04	0.48	0.01	0.03
0.34	0.01	0.28			0.41	0.22	0.01	0.37
0.32	0.38	0.6			0.03	0.02	0.02	0.02
0.85	0.37	0.01			0.03	0.01	0.04	0.01
0.06	0.06	0.02			0.05	0.03	0.02	0.01
0.11	0.05	0.08			0.61	0.02	0.07	0.02
0.08	0.28	0.02			0.05	0.51	0.02	0.01
0.23	0.3	0.05			0.2	0.09	0.58	0.01
0.17	0.27	0.24			0.56	0.29	0.04	0.03
0.2	0.06	1.22			0.01	0.64	0.38	0.01
0.02	0.35	0.35			0.31	0.72	0.02	0.03
1	0.27	0.48			0.34	0.01	0.26	0.04
0.52	0.27	0.18			0.25	0.03	0.02	0.06
0.41	0.11	0.16			0.08	0.05	0.02	0.02
0.91	0.01	0.12			0.17	0.17	0.01	0.03
0.58	0.29	0.3			0.45	0.06	0.02	0.02
0.32	0.33	0.22			0.41	0.32	0.01	0.03
0.38	0.27	0.09			1.49	0.01	0.22	0.01
0.39	1.01				1.65	0.27	0.05	0.01
0.14	0.11				0.3	0.29	0.01	0.09
0.18	0.35				0.91	0.01	0.01	0.02
0.28	0.21				0.34	1.13	0.01	0.01
0.99	0.3				0.01	0.02	0.04	0.01
0.04	0.77				0.81	4.03	0.02	0.01
0.63	1.23				0.91	0.02	0.01	0.01
0.01	0.16				1	0.03	0.28	0
0.41	0.27				0.34	0.03	0.02	0.01
0.52	0.05				0.35	0.06	0.04	0.01
0.34	1.14				0.63	0.03	0.01	0.01
0.22	1.09				0.12	0.5	0.45	0.01
0.22	0.25				1.13	3.2	0.02	0.02
0.01	0.17				0.74	0.45	0.32	0.07
0.01	0.11				0.18	0.08	0.01	1.69
0.16	0.38				0.3	2.3	0.02	0.01
0.41	0.29				4.83	0.01	0.01	0.02
0.71	0.24				0.42	6.46	0.03	0.02
0.48	0.5				0.85	0.32	0.01	0.02
0.43	0.26				2.23	0.98	0.01	0.03
0.56	0.22				0.85	0.56	0.19	0.01
0.3	0.14				0.29	1.1	0.17	0.02
0.02	0.14				1.51	0.95	0.01	0.01
0.41	0.12				0.26	2.06	0.01	0.03
0.63	0.55				1.85	3.71	0.06	0.01
0.53	0.02				3.64	0.02	0.02	0.01
0.9	0.51				0.02	0.45	0.02	0.04
0.18	0.05				0.05	2.11	0.03	0.03
0.1	0.03				0.02	0.86	0.05	0.01
0.24	0.2				0.36	0.07	0.05	0.01
0.3	0.2				1.58	2.21	0.06	0.01
0.2	0.52				0.61	0.01	0.01	0.02
0.16	0.52				0.03	0.08	0.17	0.01
0.23	0.08				0.15	0.01	0.09	0.66
0.39	0.23				0.61	0.01	0.03	0.01
0.32	0.62				0.66	0.01	0.02	0.02
0.02	0.13				0.63	0.01	0.09	0.01
0.01	0.78				0.31	0.02	0.01	0.01
0.02	0.3				0.21	0.04	0.02	0.01
0.33	1.02				0.21	0.15	0.01	0.01
0.03	0.23				0.13	0.1	0.05	0.01
0.01	0.33				0.57	0.06	0.01	0.01
0.02	0.17				1	0.02	0.01	0.31
0.01	0.14				0.45	1.32	0.01	0.01
0.02	0.4				0.32	0.03	0.01	0.01
0.02	0.83				0.43	0.13	0.04	0.1
0.08	0.75				1.4	0.12	1.08	0.01
0.05	0.41				0.03	0.01	0.02	0.01
0.02	0.33				0.56	0.03	0.04	0.02
0.02	0.21				0.45	0.01	0.4	0.26
0.06	0.56				1.17	9.05	0.04	0.02
0.03	0.27				0.01	1.79	0.01	0.02
0.42	0.3				0.28	0.79	0.02	0.55
1.13	0.48				0.29	6.79	0.01	0.01
0.21	0.07				0.26	1.15	0.01	0.03
0.64	0.02				0.31	1.6	0.02	0.42
0.14	0.28				0.02	0.96	1.66	0.01
0.12	0.76				1.52	1.33	1.07	0.02
0.31	0.38				2.13	0.16	0.01	0.02
0.42	0.02				0.34	5.47	0.01	0.01
0.31	0.23				1.5	0.38	0.03	0.01
0.09	0.31				0.04	0.19	0.01	0.01
0.06	0.74				0.4	2.92	0.03	0.02
0.31	0.42				0.02	0.03	0.02	0.05
0.05	0.21				0.04	0.02	0.02	0.94
0.29	0.29				0.01	2.01	0.03	0.02
0.25	0.2				0.23	0.24	0.02	0.01
0.27	0.02				0.56	0.01	0.05	0.01
0.29	0.37				1.02	0.01	0.02	0.25
0.13	0.02				0.3	2.06	0.02	0.01
0.23	0.6				2.69	0.01	0.35	0.03
0.34	1.06				0.28	2.87	0.01	0.01
0.33	0.21				0.28	0.42	0.02	0.03
0.36	0.13				0.09	0.22	0.15	0.01
0.34	0.3				1.17	1.6	0.02	0.01
0.2	0.4				0.48	0.45	0.01	0.01
0.12	0.16				0.16	2.74	0.03	0.01
0.62	0.92				0.34	0.26	0.01	0.03
0.17	0.11				0.71	1.4	0.02	0.41
0.85	0.21				0.4	0.57	0.01	0.01
0.71	0.33				2.28	0.36	0.02	0.39
0.47	0.27				0.38	0.18	0.01	0.03
0.48	0.38				2.36	0.18	0.01	0.06
0.35	0.02				0.01	0.46	0.01	0.08
0.12	0.41				0.02	0.23	0.01	0.01
0.01	0.94				1.23	0.24	0.01	0.05
0.58	0.17				0.51	0.24	0.01	0.01
0.25	0.02				0.04	0.86	0.02	0.01
0.26	0.11				0.95	0.39	0.47	0.02
0.04	0.18				0.18	1.13	0.35	0.02
0.04	0.6				1.68	1.21	0.03	0.01
0.33	0.31				0.23	3.28	0.01	0.47
0.41	0.76				0.26	2.29	0.01	1.16
0.09	0.26				0.2	0.29	0.01	0.19
0.45	0.45				0.2	0.87	0.01	3.19
0.09	0.39				0.18	0.24	0.68	0.19
0.21	0.15				0.23	0.3	0.07	1.04
0.16	0.04				0.31	0.8	0.01	0.55
0.31	0.07				0.11	2.63	0.01	0.01
0.02	0.17				0.38	2.11	0.03	0.25
0.63	0.03				0.19	0.21	0.1	0.02
0.22	0.22				0.05	0.9	0.03	0.14
0.36	0.14				0.23	0.74	0.6	0.19
0.31	0.09				0.75	0.64	0.61	0.34
0.46	0.3				0.05	2.83	0.08	0.15
0.43	0.08				0.23	0.35	0.01	0.31
0.58	0.35				0.32	3.12	0.02	0.12
0.4	0.08				0.28	0.78	0.01	0.34
0.21	0.68				0.48	0.22	0.25	0.43
0.03	0.36				0.52	0.02	0.73	1.68
0.32	0.66				0.01	0.77	0.07	1.44
0.01	0.23				0.04	0.3	0.01	0.18
0.35	0.05				1.49	0.48	0.02	0.75
0.08	0.61				0.73	1.36	0.34	0.09
0.32	0.04				0.5	0.01	0.02	0.27
0.03	0.14				0.23	4.57	1.28	0.23
0.01	0.46				0.44	0.56	0.01	1.53
0.72	0.27				0.26	0.01	0.01	0.25
0.48	1.83				1.44	0.33	0.34	0.78
0.46	0.03				0.79	3.11	0.01	0.47
0.09	0.94				0.95	1.06	0.09	1.16
0.03	0.03				0.66	0.39	0.03	1.84
0.57	0.05				0.33	0.85	0.26	3.23
0.7	0.01				0.31	0.29	0.07	1.07
0.84	0.55				0.24	0.07	0.03	0.51
0.13	0.06				1.03	0.79	0.05	0.23
0.08	0.02				2.85	0.18	0.02	0.22
0.24	0.92				0.26	0.31	0.06	1.85
0.45	0.78				2.84	0.29	0.79	0.45
0.11	0.03				0.41	0.61	0.23	0.02
0.31	0.61				0.12	0.66	0.04	0.81
0.25	0.32				1.02	0.09	0.01	2.65
0.14	0.14				1.14	0.11	0.01	0.71
0.18	0.62				2.94	0.14	0.03	0.11
0.32	0.92				0.25	0.07	0.13	0.3
0.38	0.28				0.66	0.26	0.01	1.58
0.23	0.62				0.27	0.02	0.01	1.78
0.48	0.42				0.34	0.04	0.84	0.66
0.15	0.56				0.33	1.56	1.32	0.01
0.05	0.5				1.15	1.94	0.02	0.27
0.19	0.86				6.53	5.89	0.02	1.09
0.06	0.89				0.93	4.05	0.05	1
0.28	0.01				1.3	0.15	0.67	0.56
0.95	0.68				2.34	0.48	0.03	2.28
0.54	0.44				0.99	0.05	0.01	0.04
0.55	0.17				0.39	0.55	0.03	0.68
0.51	0.1				0.42	0.93	0.01	1.01
0.36	0.32				2.69	0.28	0.01	0.02
0.24	0.09				0.77	5.43	0.01	0.77
0.19	0.03				0.42	0.58	0.01	0.01
0.23	0.34				1.53	1.51	0.05	0.02
0.04	0.28				0.37	1.24	0.01	0.03
0.03	0.21				0.12	0.02	0.01	0.03
0.45	0.24				1.47	0.65	0.01	0.5
0.25	0.14				0.15	0.02	0.03	0.02
0.53	0.26				0.98	1.35	0.01	0.02
0.04	0.04				1.39	0.05	0.03	0.06
0.66	0.52				2.28	0.01	0.04	0.07
0.52	0.08				2.79	0.02	0.02	0.38
0.28	0.38				0.06	0.24	0.01	0.02
0.43	0.65				0.24	0.49	0.02	0.12
0.85					1.9	0.24	0.41	0.02
0.64					1.58	0.24	0.02	0.01
0.3					0.83	1.49	0.02	0.06
0.28					0.35	0.27	0.03	0.27
0.02					0.82	0.21	0.01	0.01
0.02					0.51	0.61	0.03	0.2
0.3					0.21	0.29	0.01	0.19
0.02					0.36	0.31	0.01	0.02
0.86					0.18	0.17	0.02	0.01
0.25					0.01	0.6	0.01	0.59
0.01					0.4	3.56	0.01	0.01
0.22					3.63	3.28	0.01	0.2
0.59					0.26	0.46	0.35	0.02
0.81					0.26	0.64	0.41	0.92
0.58					0.32	0.64	0.02	0.87
0.43					0.89	0.24	0.02	0.34
0.31					1.11	2.18	0.02
0.35					1.36	0.61	0.01
0.36					1.45	0.58	0.01
0.42					0.2	0.73	0.01
1.3					0.9	3.65	0.02
0.16					2.35	0.23	0.01
0.51					0.33	2.41	0.01
0.32					0.81	1.5	0.02
0.45					0.3	0.33	0.01
0.07					0.42	2.25	0.03
0.23					0.16	0.25	0.03
0.22					1.83	2.63	0.01
0.36					0.17	0.28	0.01
0.03					0.44	0.27	0.03
0.26					0.29	1.79	0.02
0.22					0.46	0.21	0.02
0.3					0.14	1.05	0.01
0.51					3.27	5.18	0.01
0.55					0.4	0.24	0.02
0.21					0.71	1.42	0.01
0.83					0.28	0.05	0.01
0.01					3.08	0.02	0.01
0.15					0.01	0.26	0.01
0.26					1.28	0.54	0.02
0.37					0.98	3.52	0.01
0.54					0.89	0.54	0.04
0.17					1.28	0.36	0.03
0.01					2.2	0.53	0.01
0.19					0.62	0.68	0.01
0.23					0.25	1.05	0.02
1.63					1.32	1.14	0.03
0.37					0.66	1.6	0.01
0.64					0.49	2.74	0.01
0.01					0.01	0.97	0.01
1.13					1.23	0.01	0.01
0.62					1.04	0.03	0.02
0.74					0.44	0.16	0.02
0.23					0.52	0.1	0.03
0.69					2.38	2.52	0.03
2.46					0.08	0.28	0.01
0.47					0.35	0.01	0.02
0.33					0.31	0.02	0.01
0.5					0.28	0.02	0.02
0.7					1.89	0.03	0.01
1.01					0.29	0.58	0.01
0.1					0.38	0.95	0.02
0.14					0.34	0.15	0.01
0.18					0.68	0.11	0.02
0.07					0.08	3.11	0.01
0.01					0.26	0.37	0.01
0.1					0.86	0.11	0.01
0.77					0.62	0.05	0.01
0.71					2.08	6.38	0.01
0.49					0.49	1.18	0.01
1.3					0.02	0.5	1.53
1.03					0.18	0.12	0.01
0.12					0.29	1.11	0.01
1.34					2.09	1.31	0.01
0.22					0.04	0.18	0.03
0.26					0.03	1.68	0.01
0.05					0.01	0.09	0.01
0.23					0.02	0.16	0.01
0.22					0.27	1.7	0.01
0.14					0.01	2.77	0.01
0.06					0.02	0.72	0.01
0.37					0.19	0.08	0.02
0.15					0.4	3.9	0.02
0.48					0.01	0.81	0.01
0.02					0.01	0.89	0.01
0.34					0.23	0.98	0.9
0.37					0.21	0.32	0.05
0.07					2.95	0.41	0.12
0.02					0.75	0.03	0.01
0.29					1.49	1.52	0.12
0.1					0.49	0.35	0.02
0.41					0.02	1.35	0.02
0.29					0.27	0.02	0.02
0.34					0.02	0.48	0.02
0.76					0.2	1.33	0.66
0.08					0.79	0.86	0.02
0.18					0.03	0.04	0.02
0.01					0.36	0.01	0.01
0.72					0.02	0.1	0.01
0.18					0.46	0.12	0.01
0.51					0.71	0.13	1.03
0.58					0.25	0.05	0.02
0.73					0.95	1.16	0.01
0.4					0.21	0.51	0.01
0.46					0.95	0.1	0.32
0.49					0.38	0.85	1.51
1.86					0.91	0.23	0.01
0.2					0.29	0.15	0.02
0.05					0.2	0.56	0.01
0.97					0.35	0.12	1.51
0.01					0.71	0.62	0.36
0.21					0.33	0.09	0.01
0.28					0.03	2.01	0.63
0.58					0.39	0.03	0.01
0.04					0.02	0.42	0.02
0.66					0.05	0.04	0.01
0.57					0.58	0.02	0.01
0.7					0.03	0.58	0.02
0.49					0.18	0.53	0.01
0.07					0.53	0.68	0.01
0.52					0.3	0.06	0.01
0.95					0.32	0.04	0.01
0.02					0.24	0.77	0.02
0.48					0.06	0.32	0.01
0.11					0.16	0.01	0.01
0.69					0.44	0.02	2.14
0.24					0.36	0.27	0.27
0.74					1.48	0.19	0.02
1.32					1.63	0.89	0.01
1.03					0.28	0.6	1.78
0.15					0.02	0.23	0.38
0.37					0.85	0.62	0.02
0.41					0.34	0.38	0.01
0.02					0.01	0.02	1.91
0.67					0.37	0.01	0.32
0.13					1.95	0.13	0.01
0.96					0.04	0.01	0.78
0.68					0.05	0.06	0.01
0.29					0.04	0.02	0.01
0.16					0.06	0.04	0.01
0.41					0.03	0.07	1.72
0.46					0.01	0.83	0.01
0.16					7.62	0.05	0.01
0.21					0.28	0.12	0.03
0.46					9.37	1.17	0.02
0.26					2.23	0.14	0.01
0.14					0.02	0.04	0.03
0.02					0.24	0.06	0.03
0.16					0.02	0.22	0.02
0.4					0.02	1.04	0.01
0.33					4.08	0.24	0.01
0.03					0.1		0.03
0.3					5.71		0.01
0.2					0.5		0.01
0.83					0.02		0.03
0.34					6.13		0.01
0.89					0.02		0.03
0.27					0.02		0.01
0.33					0.15		0.02
0.23					2.04		0.01
0.67					0.03		0.02
0.84							0.03
0.1							0.42
0.23							0.01
0.93							0.01
0.05							0.01
0.18							0.02
0.09							0.02
0.1							0.02
0.08							0.01
0.09							0.01
							0.02
							0.26
							0.01
							0.36
							1.2
							2.81
							0.8
							0.37
							0
							11.14
							0.93
							0.82
							0.01
							1.01
							1.75
							1.14
							0.53
							1.73
							0.01
							1.48
							0.02
							2.31
							1.38
							0.16
							0.94
							2.48
							0.42
							0.28
							0.41
							0.23
							0.77
							0.65
							0.87
							0.17
							0.24
							5.85
							2.07
							1.3
							0.28
							0.16
							0.73
							11.79
							1.85
							0.39
							0.61
							1.91
							0.37
							0.4
							0.02
							0.47
							0.55
							3.46
							4.03
							0.52
							0.34
							1.26
							0.01
							0.23
							0.28
							1.12
							5.24
							3
							0.23
							0.02
							0.52
							2.21
							0.29
							4.51
							0.16
							1.24
							2.6
							1.84
							0.22
							0.53
							0.01
							5.13
							1.42
							0.31
							0.12
							0.39
							1.75
							0.31
							0.24
							0.02
							0.03
							0.02
							0.02
							0.05
							0.01
							0.01
							0.01
							0.03
							0.02
							0.01
							0.51
							0.48
							0.21
							0.29
							2.62
							1.82
							0.48
							0.03
							1.02
							2.11
							0.84
							1.41
							1.89
							2.23
							0.47
							0.78
							0.34
							3.44
							0.15
							0.81
							1.39
							0.97
							0.99
							0.26
							0.01
							0.25
							0.24
							0.34
							0.4
							0.4
							0.24
							0.78
							1.57
							0.23
							0.34
							0.1
							1.44
							0.14
							0.62
							1
							0.63
							0.11
							0.72
							0.04
							0.03
							0.15
							2.1
							0.33
							0.02
							0.01
							0.01
							0.02
							0.03
							0.02
							0.01
							0.04
							0.03
							0.03
							0.01
							0.01
							0.02
							0.01
							0.05
							0.03
							0.02
							0.25
							0.02
							0.01
							0.05
							0.72
							0.02
							0.06
							0.01
							0.02
							0.01
							0.03
							0.05
							0.03
							0.44
							0.29
							0.03
							0.95
							0.85
							0.49
							0.17
							0.01
							0.03
							0.55
							0.35
							0.01
							0.23
							0.18
							0.03
							0.25
							0.4
							0.31
							0.17
							0.15
							0.02
							0.1
							0.01
							0.01
							0.01
							0.02
							0.07
							0.95
							0.03
							0.36
							1.56
							1.06
							0.01
							0.01
							0.33
							0.06
							0.03
							0.03
							6.03
							0.02
							0.35
							0.01
							2.34
							0.49
							0.02
							0.01
							0.39
							3.74
							0.32
							0.06
							0.18

## Sheet: Forces
Forces DK406					Forces DK746
dB-MT=0nm	17.6nm	35.2nm	52.8nm		0nm	17.6nm	35.2nm	52.8nm	70.4nm
0.9	3.1	1.9	4.4		0.9	3.4	6.1	8.3	1
2.3	3.7	4.4	0.9		1.1	0.8	6.5	7.3	8.6
0.9	3.6	0.8	1.8		4.7	7.8	7.7	4.2	7.6
1.3	2.1	1	5		3.9	9.1	6.9	0.9	2.4
1	3.3	0.8	2.3		1.2	6.1	8.3	1.2	6
1.1	2.8	0.9	1		0.8	2.5	1	0.8	1
2.9	1.3	3.7	5		0.9	6.1	8.7	1.1	1.2
3.8	4	3.8	3.2		1	6	1.1	0.9	1
2.6	5.3	4.6	0.9		0.8	5.3	3.1	0.8	0.9
1.7	0.8	4.4	3.7		1.1	0.9	1	0.9	0.9
0.8	2.9	4.5	3.2		1.1	6.3	8	1	6.8
2.3	4.1	3	1.9		1	7	8.4	5.5	7.7
1.9	5.3	5.6	3.9		4.7	7.5	7.3	0.9	3
1	4.3	4.2	4.7		1	5.2	3.9	1	2.6
4.9	0.9	1.3	3.4		0.9	1	7.5	0.8	8
5.2	3.1	1.1			0.8	8.4	0.8	0.9	4.9
4	3.5	0.9			0.9	6.8	1.7	1	6.5
5.1	0.9	7			4.1	6.5	1	9.1	5.8
0.8	4.1	0.8			1.3	6.4	1.3	0.8	0.8
3.8	3.2	4.8			0.9	6.8	1	0.9	1
4.1	0.9	5.2			5.8	8.9	3.6	0.9	0.9
0.9	1.1	1.8			4.5	5.9	0.9	0.9	0.9
1	1.7	6			0.8	1.3	1.1	0.9	1.2
1.2	3.8	4.2			7.6	5.1	1	1	8.9
3.9	3.5	0.9			4.5	1	0.8	1	7.8
3.4	4.9	5.2			6.1	6.2	0.8	0.9	2.6
3.3	4.8	4.8			6.5	5.9	7.4	0.9	6.3
1.2	0.8	1			4.2	5.8	6.7	0.8	1.2
3.7	1	3.6			5.7	2.4	1	0.9	1.4
4.3	1	4.1			6.1	1.8	0.9	0.8	0.8
0.8	3.2	5.1			5	2.2	0.8	0.9	0.9
0.9	0.9	4.6			4.9	2.5	0.8	0.9	7
1.1	4.1	4.5			1.1	1.2	0.8	1.2	0.8
0.9	0.9	5.1			2.6	1.2	0.9	1.3	2.7
3.1	3.8	5.3			4.7	4.8	1	1.2	4.9
3.7	0.9	5.8			2.6	3.4	1	0.9	8.8
5.1	5.1	0.8			7.5	5	0.8	0.9	8.4
4.9	3.5	4.9			3	2.1	1.2	7.2	7.2
5.9	0.8	3.7			3.3	5.7	1.2	0.8	1
4.8	3.1	3.2			5.8	4.8	1.3	1	5.2
4.2	5	3.4			4.2	3.8	1.2	0.9
2.6	4.1	5.2			1	5.1	1.5	1.3
0.9	5	3.5			5.6	6.6	1	1.1
5	1.9	4.2			4.1	0.9	1.1	0.8
1	3.2	3			4.5	4.9	0.9	0.9
0.8	2.2	2.2			4.5	1.9	0.8	1.4
2.8	4.4	3			0.8	6.4	1.2	1
1.1	3.6	2.4			4.7	1.1	0.8	7.3
1	3.9	1.8			1.8	3.5	1.2	1.2
5.8	4.2	1.6			4.8	6.4	1	0.9
1.1	3.3	3.4			3.8	7.3	1	3.3
0.9	3.1	3.3			1.9	1.9	1.5	0.9
4.4	4	0.9			5.1	2.2	1	0.9
1	2	3			5.9	2.2	1	0.8
0.8	3.2	3			2.8	4.5	1	0.9
3.3	0.8	4			5.2	7.5	1	0.8
1.1	1.5	2.2			3.9	6	1.4	1.3
1	3.6	4.8			4.8	4	1.1	0.8
2.8	3.4	3.4			3.4	8.3	1.3	0.9
1	3.7	0.9			5.6	2.4	0.8	1.9
3.6	0.9	2.1			6.2	7.3	1.1	7.2
1.5	5.6	2.7			4.3	1.9	0.9	0.9
1.3	5.6	1.9			0.9	3.7	1	0.8
1.1	4.2	4.2			5.2	6.5	1.3	1.2
5	0.9	3.2			3.9	1.2	1	0.8
4.4	1.1	2.3			4.6	1.1	1.3	1
0.9	3	3.3			3.4	4.3	4.6	5.8
5.8	3.3	3.8			5.9	2.7	1	1
4.3	1.1	2.8			5.8	8.3	0.9	0.8
3.1	0.9	3.5			2.4	1.4	1.1	1
2	0.9	3.2			7.7	2.4	1	0.9
3.8	3.5	3.3			0.8	6.3	1.1	0.8
1.1	0.8	4.6			7.1	1.3	1.2	1
1.2	0.8	5.1			8.2	2	1	1
5.3	5.9	3.6			0.8	2.9	1.7	0.9
0.8	4.1	4			7.2	3	0.8	5.1
2.9	2.2	1.2			6.8	7.2	0.9	0.9
4.1	4.3	4.2			5.3	1	0.8	1.1
5.3	1	5.5			8.1	6	0.9	1
4.3	3.2	6.3			7	0.9	3.4	0.9
0.9	5.3	5.6			7.2	6.6	0.9	0.9
3.1	4.2	6.3			1.1	6.2	1.2	1
3.5	0.9	2.2			0.8	2.2	1	1
0.9	5.2	5.9			5.7	2.1	1.1	0.8
4.1	5.4	5.9			8.1	2.2	1.2	0.8
3.2	0.9	0.9			6.4	1.2	2.8	0.9
0.9	6.4	4.2			0.9	2.5	1	0.8
1.1	4.8	0.9			8.5	5.3	0.8	1.3
1.7	1	6.4			7	2.7	1.1	0.8
3.8	4.7	5.5			8.4	1.8	3.8	1
3.5	5.3	6.6			6.1	7.5	0.9	0.8
4.9	2.4	6.7			0.9	6.2	1.1	9.4
4.8	5.3	6.1			1	0.8	7.6	1
0.8	3.6	0.8			0.9	5	1	4.8
1	4.5	1			0.9	5.9	0.8	0.9
1	5.2	1			5.8	6	0.8	1
3.2	2.2	6			6.1	4.7	0.8	1
0.9	4.3	7.1			0.8	6.6	0.9	7.8
4.1	5.2	3.6			0.8	8.2	3.8	0.9
0.9	3.8	6.3			8.4	6	1.1	0.9
3.8	4.3	1			0.9	2.4	0.9	0.9
0.9	1.5	0.8			7	2.5	4.6	0.8
5.1	6	1.1			0.8	7.9	0.8	0.9
3.5	5.1	0.8			0.9	1	0.9	8.2
0.8	4.8	1.3			1.2	6.4	1	0.8
3.1	5.9	0.8			1.4	7	1	0.9
5	1	3.7			6.4	6.1	0.8	6.3
4.1	5.6	3.1			1.5	1.2	0.9	0.8
5	5.3	0.8			0.8	1.2	1.2	1.1
1.9	2.2	1.2			1.6	1.3	1	0.8
3.2	1.8	1.6			8.5	0.9	2.2	1
2.2	4.7	0.9			1.4	2.6	0.9	1
4.4	5.4	0.9			4.5	1.3	6	0.8
4.4	5.3	1.4			8.1	6.1	1	1
3.1	2.8	5			0.8	7.2	2.2	1
0.9	5.8	4.4			4.6	6.5	1.3	0.9
6.1	5.1	4.6			7.2	0.9	2.5	1
5.4	4.9	3.4			5.8	0.9	0.8	1.1
4.8	3.3	3.4			2.7	1.1	1	1.1
6.1	1	2.9			4.9	2	1	1
5.8	4.1	4.9			7.4	1.3	0.8	0.8
4.9	6	4.2			6.6	3.4	1	1.2
4.4	4.9	2.5			7.9	0.9	4.2	0.9
4.4	5.5				6.2	2.7	1.4	0.9
2.1	3.5				4.5	2.2	0.8	1.1
2.4	5.4				7.3	1	0.8	1.1
4.3	3.8				4.9	8	0.8	0.9
5.1	5.4				0.8	0.9	0.8	0.8
1.3	5.2				7.4	5.7	0.8	1
5.3	6.2				8.1	0.9	0.8	0.9
0.8	3.4				8.4	1	5.7	0.8
4.4	3.9				4.4	1	0.8	0.9
4.1	2.1				5.8	1	0.9	0.9
4.9	4.6				5.9	0.9	0.8	0.9
3.7	3.3				2.8	4.5	6.3	0.8
3.4	4				6.1	4.4	0.8	1.2
0.9	3.1				5.8	3.5	6.9	1
1	2.1				3.8	1.2	0.8	9.1
2.7	4.7				5.2	3.6	0.8	0.8
4.2	2.6				6.6	0.8	0.8	1
5.3	2.5				5	5.3	0.9	0.8
4.9	3.7				6.3	3.6	1	0.8
5	2.4				6.5	4.6	0.8	1
5.2	4.3				5.8	5	6.5	0.8
4.6	2.8				5	5.2	2.6	0.9
1.1	3.2				6.5	4.7	0.9	0.8
4.9	3.1				4	4.5	1	1
5	5.3				6.7	5.3	1	0.9
5.6	0.9				5.6	1.3	0.9	0.9
5.6	2.8				1	3.6	1.2	1
3	1.6				1.1	4.9	1	0.9
2.4	1.5				1.1	3.7	1	1.1
3.5	3.9				5.4	1.5	1.2	1
4.5	3.2				6.5	3.5	1	0.9
3.5	5.2				5.6	0.9	1	0.9
3.8	3.2				1.1	1.1	1.7	1
4.9	2				3.1	0.9	1.3	8.2
4.9	3.4				6	0.9	1.1	0.8
3.9	4.1				5.6	1	0.9	1
1	2.3				5.9	0.9	1.2	0.8
1.2	4.2				4.7	1	1	0.9
1.2	4.3				4.6	1.1	1	1
5.2	3.8				5.5	1.1	0.8	1
0.9	3.8				3.2	1	1	0.8
0.9	3.6				5.6	0.9	0.9	0.8
1	3.8				7	1	0.9	6.8
1	1.2				6.3	4.2	0.9	0.9
1.2	4				4.6	0.9	0.8	1
0.9	5				6	1.1	1	1.2
1.2	5				7.6	1.1	7.6	0.8
1.1	3.9				0.9	0.9	0.9	0.8
0.8	4.1				7	0.9	1.5	0.8
0.9	3.5				5.6	0.8	7.2	4.1
1.1	4.1				6.6	5.3	1	0.9
1	3.4				1	5.8	1	0.8
5.8	4.6				5.3	5	0.8	6.8
4	4.5				5.1	4.6	0.8	0.9
3.2	2				5.7	3.7	0.9	0.9
5.8	1				6.7	5.8	1	6.5
3.2	4.3				0.9	4.7	9	0.8
3.6	5.3				7.8	5	7.3	1.4
5.2	4.3				7.4	3.9	0.8	1.3
4.5	0.9				5.5	5.3	0.9	0.8
4.7	3.7				8.9	3.8	1	0.8
1.6	3.7				1.7	3	0.9	0.8
1.7	4.7				5.9	4.9	0.9	1.1
4.4	3.9				0.8	1	1.1	1
1.3	3.6				1.5	1.1	1.4	9.1
2.9	3.6				1	5.2	0.9	1
2.6	5				4.8	3.8	1	0.9
3.4	0.8				8.2	0.9	1.2	0.9
4.2	4.9				7.5	0.9	0.9	4.4
2.2	1.2				5.6	5.9	1	0.8
2.9	5				7.9	0.9	7.2	1
2.7	5.1				5.3	5.4	0.9	0.9
3.1	3.7				5.1	5	1	0.8
3.8	2.1				3.2	4.3	1.3	1
2.8	2.9				6.6	5.4	0.9	0.8
3.1	3.7				5.6	4.4	0.8	1
1.7	4				4.1	5.7	0.9	0.9
2.9	5.5				5.6	4.1	0.9	1.1
2.2	3.3				6.4	4.9	1	2.4
4.4	4.1				5.9	5	0.9	1
3.6	5.6				8.1	5.2	0.9	2.3
5	3.3				5.9	3.7	0.9	1
4.9	5.1				7.6	3.2	0.8	1.6
2.9	0.9				0.9	5.3	0.9	1.7
2.8	4.9				1	4.8	0.9	0.8
1	3.4				7.3	4.4	1.2	1.2
4.4	3.2				6.8	3.4	0.9	1
4.1	0.9				1.7	5.8	0.9	0.9
4.2	3.1				7.2	5.5	7.6	0.9
1.6	3.5				3.8	6	8.6	0.9
2	6.6				6.5	5.6	1.2	0.8
2.8	3.2				4.5	6.4	1	5.1
4.3	6				3.8	5.8	0.9	5.2
2.1	4.4				3.2	4	0.8	3.7
5.1	4.9				4.6	5.9	0.8	5.4
2.3	5				4.1	4.2	8.2	3.7
3.9	2.9				3.5	4.8	2.5	4.6
3.6	1				4.4	5.1	1	4.1
2.8	1.4				4.7	5.7	1	0.9
0.9	3.2				3.7	5.7	1	3.5
3.9	0.9				3.8	3.8	2	0.9
3.1	2.8				1.8	5.4	1	3.3
2.8	2.7				3.8	5.4	3.6	3.8
3.6	1.5				5.8	4.8	7.3	3.8
4.5	3				1.2	6	1.6	3.8
4.3	1.6				4	4.4	0.9	4
4.6	4.5				4	6.1	0.9	2.9
4.5	1.7				3.8	5.9	1.1	4.7
3.4	3.9				6	4.3	6.6	4.3
1.3	3.8				4.6	0.9	6.6	5.5
3.7	4.4				2	5.3	1.2	5.8
1	1.9				1.9	5.2	0.9	3.6
3.6	1.1				6.3	5.5	0.9	5.4
1.5	4.6				5.2	5.5	3.5	2.3
2.7	1.4				5.3	0.9	1	3.4
1.6	3.3				4.3	5.7	3.7	3.7
0.8	4.2				5.4	4.9	0.9	5.8
5.5	3.8				4.5	0.8	0.9	4.8
4.6	4.4				5.8	4.2	5.9	4.8
4.3	1.2				5.5	5.8	0.9	5.4
2.4	4.9				5.8	5.4	1.4	5.4
1	0.9				3.8	4.8	1.1	6.1
4.7	1.9				4.6	5.8	7.3	6.1
4.6	0.9				4.7	4.7	1.3	5.4
4.3	4.4				4.2	2.1	0.9	1.5
2.6	1.2				5.2	5.4	1	5.6
2.4	1.1				5.5	3.1	0.8	5.3
3.7	5.6				3.7	5.2	1	8
3.9	5.1				5.3	4.1	3.4	6.2
2.5	1				4.2	5.8	1.9	1
3.6	4.1				2.5	5.6	1.1	6.1
3.9	3.6				4.9	2.5	0.8	8.1
2.7	3				5.6	2.2	0.8	8.3
3.7	5				5.5	2.1	0.9	2.7
4.1	5.5				3.5	2.4	4.7	4.9
4.1	3.3				5.9	5.1	0.9	8.8
3.8	4.7				4.1	0.9	0.8	8.4
4.2	4.4				4.7	1.6	4.8	7.2
2.7	4.9				4.2	6.4	7.9	1
1.9	5				5.9	6.2	1.1	5.2
3.7	5.3				6	6.3	0.9	5.7
1.7	5.9				5.9	7	1	5.7
3.8	0.9				6	1.8	3.7	5.8
5.1	4.7				5.7	5.7	1.3	6.4
4.4	4.4				6	1.4	0.9	1.5
4.3	3.1				4.7	5.3	0.9	5.9
4.2	2.3				4.9	6.1	0.8	4.7
4.1	5.5				6.2	5.8	0.9	0.9
4	2.5				4.5	7.8	0.9	8.3
3.4	1.4				6.8	6.9	0.9	0.9
4	4.4				7.7	8.1	0.9	1
4.9	4.3				7	7.5	0.8	1
1.3	4				3.6	1	0.9	0.9
6.1	4.6				8.2	7.8	0.9	6.9
4.8	4				3.6	0.9	1	1
4.4	4.1				7	6.9	0.8	0.9
1.2	1.5				7.8	1.6	0.9	1
5.3	4.9				7.8	1	0.9	1.1
5	2.6				7.8	0.9	0.9	7
4.4	5				1.9	5	1	0.9
4.5	5.5				4.4	7.1	0.9	3
5.1					6.3	5.7	5.8	1
4.1					7.9	4.2	0.9	0.8
4.2					7.5	7.1	0.9	1.7
4.2					5.6	5.1	1	6.9
1.2					7.2	5.6	0.9	0.9
0.9					6.9	7.5	0.8	5.5
5					4.3	5.1	0.8	4.8
0.9					5.6	7.2	0.8	1
5.5					5.2	4.6	1.1	0.9
3.8					0.9	7.2	0.8	9.1
0.9					7.1	8.3	0.8	0.9
3.8					8.9	8.2	0.8	4.6
4.7					4.9	5.5	5.6	0.9
5.6					5.3	4.9	5.8	7.5
5.7					4.7	5.7	0.8	8
4.8					8.4	5.1	0.8	6
4.3					8.3	7.5	0.9
3.7					8.3	5.5	0.9
4.8					8.4	6.7	0.9
4.4					5.6	7.6	0.9
5.4					7	8.1	0.9
2.9					8.6	5.8	0.9
5					7.5	7.6	0.8
4.9					8.3	8.1	1
4.7					6	6.4	0.9
2.2					6.2	8.5	0.9
5.5					3.9	4.1	0.9
3.4					8.5	7.4	0.9
4					5.2	5.2	0.8
1.2					7.1	4.5	0.9
3.6					4.7	6.1	0.8
4.1					6.6	3.8	0.8
4.4					3.9	6	0.9
4.8					8.2	6.5	0.9
4.6					6.3	4	1
3.8					7.6	5.3	0.8
5.6					5.6	1.3	0.9
0.9					5.6	0.8	0.9
4.1					0.8	3.4	0.9
4.4					5.4	4.1	1
5.1					5.7	5.7	0.9
4					5.7	6.1	1
2.1					5.9	4.7	1
1.1					6.5	5.6	0.8
2.4					5.7	5.9	0.9
5.3					3.7	5.8	1
5.6					6.3	6.8	1
5					5.2	6.6	0.8
6.3					6	6.6	0.8
0.8					0.8	5.8	0.9
6.6					6.2	0.9	0.9
6.6					5.8	1.1	0.8
6.8					5.9	1.2	0.8
3.4					5.7	1.2	1.1
6.4					6.7	6.5	0.8
6.4					2.4	1.4	0.8
5.7					5.2	0.9	0.9
5.7					4.9	0.9	0.9
5.2					5	0.8	0.9
5.2					5.9	0.8	0.8
6.5					5	5.8	0.9
2					5.3	5.6	0.9
3.3					5.5	3.9	0.8
2.5					5.1	2.8	1
1.1					1.8	6.2	0.9
0.8					5.3	4.9	0.8
2					5.9	3.2	0.9
5					5.5	1.6	0.9
6.4					6.3	6.7	0.9
6.9					4.6	6.1	0.9
7.3					1.3	5.2	6.8
5.9					2.9	3.6	0.9
3.9					5.6	6.2	0.9
7.4					6.6	5.7	0.8
4.6					1.3	4.1	0.8
3.4					0.9	5.7	1.1
1.5					0.9	2.7	0.9
3					0.9	2.7	0.9
4.1					4.6	6.6	0.8
1.7					0.9	6.6	0.8
1.5					1.1	6.1	0.9
4.6					4.4	2.4	0.8
1.5					5.9	6.4	0.9
3.3					0.9	7.1	0.8
1.1					0.8	7.8	0.9
4					5.8	8.1	6
4.2					5.8	4.2	1.1
1.4					7.8	6.3	2.8
0.9					6.8	1	0.9
4.5					7.9	4.7	2.4
1					6.9	1.6	0.8
3.6					0.9	6.1	0.9
3.2					6.5	1.1	0.9
4.1					1	3.3	1
2.9					5	6.1	6.5
1.1					7.8	7	0.8
1.4					1.1	1.1	1
0.9					2	0.9	0.8
3.1					1.2	1.6	0.8
3.5					6.7	1.5	1
3.6					7	1.5	6.5
5					5.4	1.5	0.9
5.9					7.8	2	0.9
4.9					6.1	2	0.9
4.4					8.2	4.2	4.8
5.5					6.7	7.2	6.6
5.7					8.1	5.7	0.8
3.5					5.8	3.7	1
1.3					5.5	8	0.9
5.3					5.8	2.1	6.9
0.9					8.2	7.1	5.8
2.8					6.7	1.7	0.9
4					1.1	3.4	6.1
5					6.1	0.9	0.9
2.6					1.2	6.3	0.9
5.2					1.3	1	0.9
4					8.2	0.8	0.9
4.9					1.1	4.1	0.9
5.1					4.2	2.4	0.8
1.2					7.8	8	0.9
4					4.3	1.1	0.8
5.8					7	1.5	0.8
1					5.6	2.1	0.9
4.9					2.4	6	0.8
2.6					4.6	1	0.9
5.3					7.2	0.9	6.5
3.5					6.3	1.7	5.3
5.2					7.7	2.6	0.9
5.4					6	2.8	0.9
5.1					4.3	6.9	6.8
2.2					0.8	5.7	4.4
4.6					7	6.3	0.9
4.4					4.6	5.9	0.8
1					0.8	0.9	6.5
3.9					4.5	0.9	4.5
3.8					7.1	1.3	0.9
6					1	0.9	6.5
5.3					1.1	1.3	0.9
4.1					1	1	0.8
4.5					1	1.2	1.1
4.6					1	1.4	5.3
4.7					0.9	2	0.9
2					7.5	1.9	0.9
3.9					4.4	2.2	0.9
5.1					7.1	5.1	0.8
4.4					7.1	2.4	0.8
3.1					0.9	0.9	1.1
0.8					5.1	1	1
3.6					1	1.5	0.9
5					1	7.3	0.9
5.4					6.6	5.9	0.9
1.1					2		0.9
5.1					6.5		0.8
3					6.3		0.9
5.1					1		0.9
5.5					8.5		1.1
6.9					0.9		1
5.5					0.9		0.9
5.7					4.4		0.9
5.6					6.4		0.9
6					0.9		0.8
5.8							0.8
2.7							5.8
4.4							0.9
6.5							0.9
2.8							1
3.7							1
2.7							0.8
3.5							0.9
2.9							0.9
3.4							0.9
							0.9
							5
							0.9
							4.4
							4.8
							5.8
							5.6
							4.9
							0.8
							5.6
							4.9
							5.2
							0.9
							5.2
							5.3
							5.3
							5.3
							5.5
							0.8
							4.4
							0.9
							5.1
							5.3
							4
							5.1
							5.2
							5.2
							3.4
							4.8
							4.1
							5.7
							5.2
							5
							3.2
							1.6
							6.6
							6.1
							5
							4.4
							3.8
							5
							6.2
							6.1
							6.9
							7.8
							7.8
							6.8
							5.3
							0.8
							7
							8
							8.2
							8
							8.3
							6.3
							7.7
							0.8
							5.5
							5.9
							8.2
							7.4
							7.9
							4.3
							1.4
							5.5
							6.9
							5.4
							7.8
							4.1
							7.2
							7.6
							8.1
							6.1
							6.9
							1
							6.4
							8.3
							6.8
							3.3
							7
							7.7
							7.1
							4.3
							0.9
							0.9
							0.8
							0.9
							0.9
							1
							1
							0.8
							1
							1
							0.8
							8.3
							5.6
							5
							5.3
							6
							5.3
							5.1
							1
							6.1
							6.2
							5.7
							6.1
							5.6
							6.5
							5.1
							5.7
							5
							6.2
							3.4
							4.9
							5.3
							4.7
							5.2
							5.2
							0.9
							4.3
							4.3
							4.7
							5.6
							5.7
							4.4
							6.3
							7.9
							5.7
							2.1
							1.4
							8.4
							2.8
							7.7
							8.1
							7.1
							3.6
							7.2
							1.4
							1
							3.4
							7.2
							6.4
							0.9
							0.9
							1
							0.8
							0.9
							1.3
							0.9
							0.9
							1.2
							1.1
							0.9
							0.9
							1
							0.9
							1
							1
							1.1
							4.3
							0.8
							0.9
							1.4
							3.1
							1
							1
							0.9
							0.9
							0.9
							1.1
							1.2
							1
							2.5
							1.9
							0.9
							3.5
							7.3
							3.5
							4.3
							0.9
							1.9
							5.7
							2
							1
							2.3
							3.9
							1.1
							5.4
							6.1
							6.6
							6.2
							2.4
							1
							1.4
							1
							0.9
							1
							1
							2.5
							7.3
							1.2
							7
							8.7
							7
							1.1
							0.9
							6.9
							1
							1
							0.9
							6.1
							1
							4.9
							0.9
							6
							6.3
							0.8
							0.9
							5.7
							7.2
							4.6
							1.1
							2
